# Supplementary material for: Exploring MicroRNA and Exosome Involvement in Malignant Pleural Mesothelioma Drug Response
Source: Cancers (Basel). 2022 Sep 30;14(19):4784. doi: 10.3390/cancers14194784 (PMC9564288; doi:10.3390/cancers14194784)
Supplement: Supplementary file 1 [file cancers-14-04784-s001.zip]

Archive with 2 entries (2 files):
- cancers-1950371-supplementary Figures S1, S3, S4 and Tables S1-S7.pdf
- Figure S2.txt
